# Supplementary material for: Characterization of Stress Responses in a Drosophila Model of Werner Syndrome
Source: Biomolecules. 2021 Dec 12;11(12):1868. doi: 10.3390/biom11121868 (PMC8699552; doi:10.3390/biom11121868)
Supplement: Supplementary file 1 [file biomolecules-11-01868-s001.zip]

Archive with 1 entries (1 files):
- biomolecules-1463595-supplementary.pdf
